# Supplementary material for: The effect of informal caregiving on physical health among non-migrants and Ethnic German Immigrants in Germany: a cohort analysis based on the GSOEP 2000–2018
Source: BMC Public Health. 2022 Jan 18;22:121. doi: 10.1186/s12889-022-12550-0 (PMC8764847; doi:10.1186/s12889-022-12550-0)
Supplement: Supplementary file 1 — Additional file 1: Characteristics of the Sample (n=26,354), Non-Caregivers (24,379), Current Caregivers (n=1,881), and Former Caregivers (n=1,495). [file 12889_2022_12550_MOESM1_ESM.xlsx]

## Sheet: Additional File2_Des_Care_Non
Table. Characteristics of the Sample (n=26,354), Non-Caregivers (24,379), Current Caregivers (n=1,881), and Former Caregivers (n=1,495)
		Total		Non-Caregivers		Current Caregivers		Former Caregivers		Difference between groups
Variable		N	%	N	%	N	%			p-value
	Total	102066	100	95074	100	2724	100	4268	100
Physical Health at baseline (PCS) (mean) (t-c)		51.24		51.43		48.18		48.97		*** // *** // *** a
Change (compared to baseline) (t-v) (mean)		-2.01		-1.96		-2.38		-2.78		* // *** // a
Years in caregiver role (t-v)	0 (non-caregiver)	95074	93.1495	95074	100	0	0	0	0	*
	1-2 years	4928	4.82825	.	.	1473	54.0749	3455	80.9513
	3-4 years	1222	1.19726	.	.	697	25.5874	525	12.3008
	5+ years	842	0.824956	.	.	554	20.3377	288	6.74789
Years in caregiver role (mean) (t-v) (t-v)		0.09		0		1.6		1.23		*** // *** // *** a
Migration back-ground (t-c)	Non-migrant Germans (NMG)	96812	94.8524	90136	94.8062	2569	94.3098	4107	96.2277
	Ethnic German Immigrants (EGI)	5254	5.14765	4938	5.19385	155	5.69016	161	3.77226
Age (years) (baseline) (t-c)	< 50 years	63787	62.4958	60480	63.6136	1204	44.1997	2103	49.2737	*
	50-59	16110	15.7839	14346	15.0893	592	21.7327	1172	27.4602
	60-69	14785	14.4857	13438	14.1343	592	21.7327	755	17.6898
	70-79	6338	6.20971	5853	6.15626	276	10.1322	209	4.89691
	80+	1046	1.02483	957	1.00658	60	2.20264	29	0.679475
Age (years) (baseline) (mean) (t-c)		44.23		43.83		51.66		48.43		*** // *** // *** a
Sex (t-c)	Male	48933	47.9425	46360	48.762	1071	39.3172	1502	35.1921	***
	Female	53133	52.0575	48714	51.238	1653	60.6828	2766	64.8079
Mental Health (MCS Scale) (mean) (t-v)		50.67		50.78		48.71		49.36		*** // *** // * a
Family status (baseline) (t-c)	Unmarried	28233	27.6615	27165	28.5725	373	13.6931	695	16.284	***
	Married - living together	59489	58.2848	54582	57.41	1992	73.1278	2915	68.299
	Divorced	7681	7.52552	7087	7.45419	202	7.41557	392	9.18463
	Widowed	4771	4.67443	4499	4.7321	112	4.1116	160	3.74883
	Married - not living together	1892	1.8537	1741	1.83121	45	1.65198	106	2.4836
Household composition (t-v)	Single household	17952	17.5886	16616	17.4769	251	9.21439	1085	25.4217	***
	Couple household (w.o. children)	38222	37.4483	34964	36.7756	1429	52.4596	1829	42.8538
	Single parent	5507	5.39553	5129	5.39475	157	5.76358	221	5.17807
	Couple w underage children	23314	22.8421	22563	23.732	295	10.8297	456	10.6842
	Couple w adult ch. (age 16+)	15404	15.0922	14398	15.144	393	14.4273	613	14.3627
	Multigenerational household	855	0.837693	716	0.753098	113	4.14831	26	0.609185
	Other composition/missing	812	0.795564	688	0.723647	86	3.15712	38	0.890347
Education (t-c)	Lower than middle vocational	9267	9.07942	8624	9.07083	314	11.5272	329	7.70853	***
	Middle vocational	53218	52.1408	49211	51.7607	1544	56.6814	2463	57.7085
	Vocational+Abitur	6420	6.29005	6062	6.37609	144	5.28634	214	5.01406
	Higher vocational	8551	8.37791	7932	8.34297	213	7.81938	406	9.51265
	Higher	24610	24.1118	23245	24.4494	509	18.6858	856	20.0562
Household Income at baseline (quartiles Q1-Q4) * Change (t-v)	Q1., Decrease >-10%	4713	4.6176	4273	4.49439	143	5.24963	297	6.95876	***
	Q2., Decrease >-10%	6889	6.74955	6185	6.50546	258	9.47137	446	10.4499
	Q3, Decrease >-10%	8043	7.8802	7347	7.72766	195	7.15859	501	11.7385
	Q4, Decrease >-10%	8139	7.97425	7502	7.8907	200	7.34214	437	10.239
	Q1, Constant (+/-10%)	7108	6.96412	6631	6.97457	211	7.74596	266	6.23243
	Q2, Constant (+/-10%)	7432	7.28156	6968	7.32903	223	8.18649	241	5.64667
	Q3, Constant (+/-10%)	7212	7.06602	6789	7.14075	175	6.42438	248	5.81068
	Q4, Constant (+/-10%)	4518	4.42655	4331	4.5554	69	2.53304	118	2.76476
	Q1, Increase >+10%	16377	16.0455	15253	16.0433	478	17.5477	646	15.1359
	Q2, Increase >+10%	13792	13.5128	12912	13.581	386	14.1703	494	11.5745
	Q3, Increase >+10%	11718	11.4808	10995	11.5647	286	10.4993	437	10.239
	Q4, Increase >+10%	6125	6.00102	5888	6.19307	100	3.67107	137	3.20993
Employment Status at baseline * Change (t-v)	Full time - No Change	35327	34.6119	33982	35.7427	551	20.2276	794	18.6036	***
	Full time - Reduced	11898	11.6572	10623	11.1734	411	15.0881	864	20.2437
	Part time - More	1727	1.69204	1634	1.71866	25	0.917768	68	1.59325
	Part time - No Change	5913	5.79331	5460	5.7429	152	5.58003	301	7.05248
	Part time - Reduced	3062	3.00002	2640	2.77678	158	5.80029	264	6.18557
	Non-regular - More	1828	1.791	1753	1.84383	27	0.991189	48	1.12465
	Non-regular - No change	1632	1.59897	1256	1.32108	39	1.43172	67	1.56982
	Non-regular - Reduced	1382	1.35403	1209	1.27164	45	1.65198	128	2.99906
	Non working - More	10581	10.3668	10007	10.5255	166	6.09398	408	9.55951
	Non-working - No change	28986	28.3993	26510	27.8835	1150	42.2173	1326	31.0684
Source: Calculations based on GSOEP 2000-2018.
Note: p-value for difference between NMG and EGI is based on a chi-square test between migrant group and the independent variable, p-value for metric variables (a) is based on a t-test: significance levels indicate Non-Caregivers vs. Current Caregivers // Non-Caregivers vs. Former Caregivers // Current Caregivers vs. Former Caregivers; NMG: Non-migrant Germans, EGI: Ethnic German Immigrants; t-v:…
