# Supplementary material for: The effect of informal caregiving on physical health among non-migrants and Ethnic German Immigrants in Germany: a cohort analysis based on the GSOEP 2000–2018
Source: BMC Public Health. 2022 Jan 18;22:121. doi: 10.1186/s12889-022-12550-0 (PMC8764847; doi:10.1186/s12889-022-12550-0)
Supplement: Supplementary file 2 — Additional file 2: Linear Regression (GEE Models): Determinants of Physical Health Changes (coefficients and corresponding p-values). [file 12889_2022_12550_MOESM2_ESM.xlsx]

## Sheet: AddFile2_GEE models
Table. Linear Regression (GEE Models): Determinants of Physical Health Changes (coefficients and corresponding p-values)
		Model 1			Model 2			Model 3
Variable		Coeff.	95% CI	p	Coeff.	95% CI	p	Coeff.	95% CI	p
Caregiving (t-v)	Non-caregivers (ref.)	0			0
	Former caregivers	-0.544	[-0.78,-0.30]	<0.001	-0.452793	[-0.69,-0.22]	<0.001	-0.319259	[-0.55,-0.09]	0.007
	Current caregivers	-0.733	[-1.02,-0.44]	<0.001	-0.626639	[-0.92,-0.34]	<0.001	-0.43629	[-0.72,-0.15]	0.003
Migration background (t-c)	Non-migrant Germans (NMG) (ref.)	0			0			0
	Ethnic German Immigrants (EGI)	-0.563	[-0.79, -0.34]	<0.001	-0.545404	[-0.77,-0.32]	<0.001	-0.320041	[-0.55,-0.10]	0.005
Age (years) (baseline) (t-c)	< 50 years (ref.)	0			0			0
	50-59	-2.815	[-2.95, -2.68]	<0.001	-1.81359	[-1.97,-1.66]	<0.001	-1.47113	[-1.63,-1.32]	<0.001
	60-69	-4.223	[-4.37,-4.08]	<0.001	-3.13958	[-3.31,-2.97]	<0.001	-2.05527	[-2.25,-1.86]	<0.001
	70-79	-5.953	[-6.16, -5.75]	<0.001	-4.7748	[-5.00,-4.55]	<0.001	-3.4955	[-3.76,-3.24]	<0.001
	80+	-6.97	[-7.44, -6.502]	<0.001	-5.662	[-6.15,-5.18]	<0.001	-4.43494	[-4.93,-3.94]	<0.001
Sex (t-c)	Male	0.404	[0.31, 0.50]	<0.001	0.289731	[0.20,0.38]	<0.001	0.076788	[-0.03,0.18]	0.141
	Female (ref.)	0			0			0
Physical Health at baseline (PCS) (mean) (t-c)		-0.472	[-0.48, -0.47]	<0.001	-0.485111	[-0.49,-0.48]	<0.001	-0.502791	[-0.51,-0.50]	<0.001
Mental Health (MCS Scale) (mean) (t-v)		-0.046	[-0.05, -0.04]	<0.001	-0.0448494	[-0.05,-0.04]	<0.001	-0.0477031	[-0.05,-0.04]	<0.001
Family status (baseline) (t-c)	Unmarried				1.60559	[1.48,1.73]	<0.001	1.7505	[1.62,1.88]	<0.001
	Married - living together (ref.)				0			0
	Divorced				-0.929736	[-1.12,-0.74]	<0.001	-0.72203	[-0.92,-0.53]	<0.001
	Widowed				-0.829853	[-1.09,-0.57]	<0.001	-0.612312	[-0.87,-0.35]	<0.001
	Married - not living together				-0.770939	[-1.12,-0.42]	<0.001	-0.567777	[-0.92,-0.22]	0.001
Household composition (t-v)	Single household				-1.00086	[-1.18,-0.83]	<0.001	-0.74826	[-0.94,-0.56]	<0.001
	Couple household (w.o. children)				-1.20594	[-1.35,-1.06]	<0.001	-1.22179	[-1.37,-1.08]	<0.001
	Single parents				-0.626577	[-0.86,-0.40]	<0.001	-0.254234	[-0.49,-0.02]	0.033
	Couple w underage children (ref.)				0			0
	Couple w adult ch. (age 16+)				-0.714666	[-0.87,-0.56]	<0.001	-0.941806	[-1.10,-0.78]	<0.001
	Multigenerational household				-0.973855	[-1.49,-0.46]	<0.001	-1.04425	[-1.56,-0.53]	<0.001
	Other composition/missing				-1.23121	[-1.76,-0.70]	<0.001	-1.19042	[-1.72,-0.66]	<0.001
Education (t-c)	Lower than middle vocational							-0.944068	[-1.17,-0.72]	<0.001
	Middle vocational							-0.139396	[-0.31,0.03]	0.111
	Vocational+Abitur							0.299135	[0.05,0.54]	0.017
	Higher vocational (ref.)							0
	Higher							0.80114	[0.62,0.99]	<0.001
Household Income at baseline (quartiles Q1-Q4) * Change (t-v)	Q1., Decrease >-10%							-1.29306	[-1.58,-1.01]	<0.001
	Q2., Decrease >-10%							-0.931454	[-1.18,-0.69]	<0.001
	Q3, Decrease >-10%							-0.668801	[-0.90,-0.44]	<0.001
	Q4, Decrease >-10% (ref.)							0
	Q1, Constant (+/-10%)							-1.50715	[-1.76,-1.25]	<0.001
	Q2, Constant (+/-10%)							-1.04348	[-1.28,-0.80]	<0.001
	Q3, Constant (+/-10%)							-0.446325	[-0.69,-0.21]	<0.001
	Q4, Constant (+/-10%)							0.182067	[-0.09,0.46]	0.193
	Q1, Increase >+10%							-1.11792	[-1.32,-0.91]	<0.001
	Q2, Increase >+10%							-0.716041	[-0.93,-0.51]	<0.001
	Q3, Increase >+10%							-0.116904	[-0.33,0.10]	0.29
	Q4, Increase >+10%							0.310704	[0.06,0.56]	-0.016
Employment Status at baseline * Change (t-v)	Full time - No Change (ref.)							0
	Full time - Reduced							-0.998735	[-1.17,-0.83]	<0.001
	Part time - More							0.324595	[-0.04,0.69]	0.081
	Part time - No Change							-0.284547	[-0.50,-0.07]	0.01
	Part time - Reduced							-0.785439	[-1.07,-0.50]	<0.001
	Non-regular - More							0.138136	[-0.22,0.49]	0.446
	Non-regular - No change							0.253222	[-0.16,0.66]	0.225
	Non-regular - Reduced							-0.759523	[-1.17,-0.35]	<0.001
	Non working - More							0.250892	[0.08,0.42]	0.004
	Non-working - No change							-1.04082	[-1.20,-0.88]	<0.001
Cons.		1.496	[1.35, 1.63]	<0.001	1.46498	[1.30,1.63]	<0.001	2.21063	[1.93,2.49]	<0.001
N (obs.)		26354			26354			26354
N (individuals)		102066			102066			102066
Source: Calculations based on GSOEP 2000-2018.
Note: All models were adjusted for design variables (distance to baseline, GSOEP-subsample); t-v: time-varying variables, t-c: time-constant variables; NMG: Non-migrant Germans, EGI: Ethnic German Immigrants; ref.: reference category.
